# Supplementary material for: Recent Advances in the Use of Plant Virus-Like Particles as Vaccines
Source: Viruses. 2020 Feb 28;12(3):270. doi: 10.3390/v12030270 (PMC7150928; doi:10.3390/v12030270)
Supplement: Supplementary file 1 [file viruses-12-00270-s001.zip]

Archive with 4 entries (4 files):
- Suppl_table_1_Vaccines.docx
- Suppl_Table_2_vaccines_infect_diseases.docx
- Suppl_Table_3_anticancer_vaccines.docx
- Suppl_Table_4_allergy_autoimmune_vaccines.docx
